# Supplementary material for: Association between Serum Biomarkers and Peripheral Neuropathy in Microscopic Polyangiitis
Source: Int J Mol Sci. 2022 Nov 2;23(21):13374. doi: 10.3390/ijms232113374 (PMC9658745; doi:10.3390/ijms232113374)
Supplement: Supplementary file 1 [file ijms-23-13374-s001.zip]

Archive with 1 entries (1 files):
- ijms-2001241-supplementary.pdf
